# Supplementary material for: Self-control enhances vigilance performance in temporally irregular tasks: an fNIRS frontoparietal investigation
Source: Front Neuroergon. 2024 Sep 18;5:1415089. doi: 10.3389/fnrgo.2024.1415089 (PMC11447522; doi:10.3389/fnrgo.2024.1415089)
Supplement: Supplementary file 1 [file Data_Sheet_1.CSV]

subject	group	self_control	gender	age	time	dprime	c	beta	Aprime	RT	RT_CDs	CD	FA	rAG_HbR	rSPL_HbO	rSPL_HbR	lOFC_HbR	lDMPFC_HbO	dprime_dec	FA_dec	Pre_Engage	Pre_Distress	Pre_Worry	Post_Engage	Post_Distress	Post_Worry	Std_Engage	Std_Distress	Std_Worry	Ch_Engage	Ch_Distress	Ch_Worry
Subj1	Regular	96	Male	19	T1	6.147753572	-0.645139699	0.018946049	0.99808068	647.9545364	648.1290126	0.9999	0.007575758	-0.434431267	4.310667973	-10.47995153	-17.59324477	1.775426169	2.110097723	0.007475758	3.75	3.375	3.714285714	3.875	1.875	3	0.125	-1.5	-0.714285714	3.333333333	-44.44444444	-19.23076922
Subj1	Regular	96	Male	19	T2	4.037655849	1.700188561	957.9315145	0.906200624	738.2067914	738.2067914	0.625	0.0001	7.795544803	19.89452665	-17.32437816	-17.29498443	-2.414044539	2.110097723	0.007475758	3.75	3.375	3.714285714	3.875	1.875	3	0.125	-1.5	-0.714285714	3.333333333	-44.44444444	-19.23076922
Subj1	Regular	96	Male	19	T3	4.037655849	1.700188561	957.9315145	0.906200624	794.0364212	794.0364212	0.625	0.0001	-28.46930724	-9.378227632	23.26422067	6.534581776	4.058850415	2.110097723	0.007475758	3.75	3.375	3.714285714	3.875	1.875	3	0.125	-1.5	-0.714285714	3.333333333	-44.44444444	-19.23076922
Subj1	Regular	96	Male	19	T4	2.747376451	1.055048861	18.14901694	0.902504048	829.9886335	829.9886335	0.625	0.007575758	-8.070257283	38.29072728	4.384948913	10.47063322	-8.069122492	2.110097723	0.007475758	3.75	3.375	3.714285714	3.875	1.875	3	0.125	-1.5	-0.714285714	3.333333333	-44.44444444	-19.23076922
Subj2	Irregular	135	Male	24	T1	1.247753855	0.623876928	2.178082368	0.807139188	695.6521546	733.9687375	0.5	0.106060606	-3.94451182	0.69611894	-0.864529595	-9.285878551	-5.950469499	-1.071309078	0.083333333	2.5	1.875	2.375	2.5	3.5	3.375	0	1.625	1	0	86.66666667	42.10526316
Subj2	Irregular	135	Male	24	T2	0.814980292	1.081979896	2.415224617	0.73059867	767.3070787	767.3070787	0.25	0.068181818	5.115646583	-2.27425424	-3.876122894	-11.95889909	11.22290153	-1.071309078	0.083333333	2.5	1.875	2.375	2.5	3.5	3.375	0	1.625	1	0	86.66666667	42.10526316
Subj2	Irregular	135	Male	24	T3	2.319062933	0.840892103	7.029261888	0.894978858	738.5895968	738.5895968	0.625	0.022727273	-6.891570102	-11.04467435	2.423632208	7.328955689	25.48610485	-1.071309078	0.083333333	2.5	1.875	2.375	2.5	3.5	3.375	0	1.625	1	0	86.66666667	42.10526316
Subj2	Irregular	135	Male	24	T4	1.876358562	0.938179281	5.814534472	0.855942235	774.7134995	774.7134995	0.5	0.03030303	0.329723652	0.072082679	-0.285801054	1.276335875	-8.800124089	-1.071309078	0.083333333	2.5	1.875	2.375	2.5	3.5	3.375	0	1.625	1	0	86.66666667	42.10526316
Subj3	Regular	115	Female	24	T1	2.180306143	-0.060196309	0.87700167	0.9198796	701.5315242	720.3178731	0.875	0.151515152	7.864963704	-10.96458347	9.931086772	-9.617924327	18.64651838	0.894245213	-0.015151515	3.5	1.5	2.75	2.75	1.625	2.875	-0.75	0.125	0.125	-21.42857143	8.333333333	4.545454545
Subj3	Regular	115	Female	24	T2	1.701633491	0.532177382	2.473343442	0.864393939	788.6112926	788.6112926	0.625	0.083333333	-3.017189615	0.981757189	-1.62734322	3.913438082	17.85041915	0.894245213	-0.015151515	3.5	1.5	2.75	2.75	1.625	2.875	-0.75	0.125	0.125	-21.42857143	8.333333333	4.545454545
Subj3	Regular	115	Female	24	T3	1.28606093	0.324391101	1.517685871	0.820833333	692.8299565	692.8299565	0.625	0.166666667	-2.5982709	-42.84885091	31.07435637	-8.144919704	-13.30761669	0.894245213	-0.015151515	3.5	1.5	2.75	2.75	1.625	2.875	-0.75	0.125	0.125	-21.42857143	8.333333333	4.545454545
Subj3	Regular	115	Female	24	T4	2.009667486	0.330343993	1.942316984	0.90094697	705.2742699	705.2742699	0.75	0.090909091	-13.33676948	3.175041196	20.58050312	-8.176682829	-12.62485359	0.894245213	-0.015151515	3.5	1.5	2.75	2.75	1.625	2.875	-0.75	0.125	0.125	-21.42857143	8.333333333	4.545454545
Subj4	Irregular	115	Female	19	T1	3.87152246	-1.783255256	0.00100385	0.890095935	627.5740551	531.4082934	0.9999	0.439393939	13.56167359	6.137557605	4.988118083	-18.11358261	8.532735559	2.4373223	0.363636363	4.375	1	2.875	3.875	2.375	4.25	-0.5	1.375	1.375	-11.42857143	137.5	47.82608696
Subj4	Irregular	115	Female	19	T2	0.711317398	0.674298063	1.615492629	0.714838113	695.9290567	695.9290567	0.375	0.151515152	-7.682706973	1.292656807	-9.69307819	27.16897796	5.261906408	2.4373223	0.363636363	4.375	1	2.875	3.875	2.375	4.25	-0.5	1.375	1.375	-11.42857143	137.5	47.82608696
Subj4	Irregular	115	Female	19	T3	1.43420016	0.71710008	2.796769634	0.82687531	661.0210679	661.0210679	0.5	0.075757576	2.13210401	-9.761312664	-1.098200301	-18.72017538	2.855905195	2.4373223	0.363636363	4.375	1	2.875	3.875	2.375	4.25	-0.5	1.375	1.375	-11.42857143	137.5	47.82608696
Subj4	Irregular	115	Female	19	T4	1.616155922	0.808077961	3.691304733	0.841484848	753.4747943	753.4747943	0.5	0.053030303	-4.025209003	-6.727781073	-7.754193702	11.81836151	5.033363559	2.4373223	0.363636363	4.375	1	2.875	3.875	2.375	4.25	-0.5	1.375	1.375	-11.42857143	137.5	47.82608696
Subj5	Irregular	154	Male	19	T1	2.180306143	-0.060196309	0.87700167	0.9198796	737.3472927	717.861528	0.875	0.151515152	5.520745861	-11.4540676	-0.335838739	25.7634754	-7.55982278	1.150349381	0	4	1.375	1.375	2.5	1.625	1.625	-1.5	0.25	0.25	-37.5	18.18181818	18.18181818
Subj5	Irregular	154	Male	19	T2	1.922243606	0.286632053	1.734946592	0.89473121	687.4852617	687.4852617	0.75	0.106060606	-8.372413928	11.34438717	-4.643198696	7.675336165	13.40738827	1.150349381	0	4	1.375	1.375	2.5	1.625	1.625	-1.5	0.25	0.25	-37.5	18.18181818	18.18181818
Subj5	Irregular	154	Male	19	T3	1.029956762	0.514978381	1.699621308	0.776920996	717.2213758	717.2213758	0.5	0.151515152	11.20605038	-4.909012961	6.300437096	24.82793993	8.645886606	1.150349381	0	4	1.375	1.375	2.5	1.625	1.625	-1.5	0.25	0.25	-37.5	18.18181818	18.18181818
Subj5	Irregular	154	Male	19	T4	1.247753855	0.623876928	2.178082368	0.807139188	716.3825393	716.3825393	0.5	0.106060606	-0.31855561	7.019444856	1.653912792	-0.675994338	12.09823949	1.150349381	0	4	1.375	1.375	2.5	1.625	1.625	-1.5	0.25	0.25	-37.5	18.18181818	18.18181818
Subj6	Regular	111	Male	19	T1	1.290233215	0.645116608	2.298716387	0.812102114	808.2554941	664.500575	0.5	0.098484848	-0.24507446	2.327620875	-3.082677663	16.5824919	13.61502218	-0.39155099	0.075757575	3	1.25	2.375	2.625	1.375	1.75	-0.375	0.125	-0.625	-12.5	10	-26.31578947
Subj6	Regular	111	Male	19	T2	1.876358562	0.938179281	5.814534472	0.855942235	848.9516375	848.9516375	0.5	0.03030303	1.756826885	-5.381955016	20.12107929	-9.624022631	45.36867819	-0.39155099	0.075757575	3	1.25	2.375	2.625	1.375	1.75	-0.375	0.125	-0.625	-12.5	10	-26.31578947
Subj6	Regular	111	Male	19	T3	1.681784205	1.159531467	7.029261888	0.824964764	844.4484833	844.4484833	0.375	0.022727273	3.661973502	-18.95366222	3.614768423	-24.40913462	0.054305422	-0.39155099	0.075757575	3	1.25	2.375	2.625	1.375	1.75	-0.375	0.125	-0.625	-12.5	10	-26.31578947
Subj6	Regular	111	Male	19	T4	2.428737087	1.214368543	19.09414833	0.870257923	765.80272	765.80272	0.5	0.007575758	0.075176246	30.79664009	-9.835855314	3.69157431	4.947927562	-0.39155099	0.075757575	3	1.25	2.375	2.625	1.375	1.75	-0.375	0.125	-0.625	-12.5	10	-26.31578947
Subj7	Irregular	116	Male	21	T1	1.373015461	0.01201798	1.016637764	0.836691919	647.6070579	561.0095833	0.75	0.242424242	2.936532695	11.18180121	-10.80703496	2.643553591	35.54481357	0.125261606	0.136363636	2.875	1.5	2.5	2.625	1.375	1.875	-0.25	-0.125	-0.625	-8.695652174	-8.333333333	-25
Subj7	Irregular	116	Male	21	T2	1.975843871	-0.162427445	0.72547311	0.902272727	687.5415294	687.5415294	0.875	0.204545455	-3.979394785	-6.072814521	-3.886589865	-3.507660945	-9.496925422	0.125261606	0.136363636	2.875	1.5	2.5	2.625	1.375	1.875	-0.25	-0.125	-0.625	-8.695652174	-8.333333333	-25
Subj7	Irregular	116	Male	21	T3	1.247753855	0.623876928	2.178082368	0.807139188	714.3864722	714.3864722	0.5	0.106060606	-27.0765854	-21.06414869	-9.354159673	2.429967831	59.47395859	0.125261606	0.136363636	2.875	1.5	2.5	2.625	1.375	1.875	-0.25	-0.125	-0.625	-8.695652174	-8.333333333	-25
Subj7	Irregular	116	Male	21	T4	1.752839524	0.557780398	2.658333777	0.868262543	707.6364467	707.6364467	0.625	0.075757576	-31.35204802	0.026895358	-15.78623489	-2.549603935	16.95464959	0.125261606	0.136363636	2.875	1.5	2.5	2.625	1.375	1.875	-0.25	-0.125	-0.625	-8.695652174	-8.333333333	-25
Subj8	Regular	124	Female	20	T1	5.719440055	-0.859296458	0.007337959	0.994292032	640.6706091	576.2764375	0.9999	0.022727273	10.45930444	-1.724729992	5.465817602	2.352535249	-0.634110076	0.850074189	0.022627273	3.25	1.25	2.625	3.875	1.125	2.875	0.625	-0.125	0.25	19.23076923	-10	9.523809524
Subj8	Regular	124	Female	20	T2	3.579086467	0.639193853	9.852547682	0.966346948	712.13075	712.13075	0.875	0.007575758	-5.336325527	30.18430618	2.062520174	-12.84633058	40.88079304	0.850074189	0.022627273	3.25	1.25	2.625	3.875	1.125	2.875	0.625	-0.125	0.25	19.23076923	-10	9.523809524
Subj8	Regular	124	Female	20	T3	4.869365866	1.284333553	520.0317987	0.968718303	744.4089571	744.4089571	0.875	0.0001	3.016894391	-10.89052758	12.20189323	-21.37374916	30.92446002	0.850074189	0.022627273	3.25	1.25	2.625	3.875	1.125	2.875	0.625	-0.125	0.25	19.23076923	-10	9.523809524
Subj8	Regular	124	Female	20	T4	4.869365866	1.284333553	520.0317987	0.968718303	682.3046	682.3046	0.875	0.0001	-20.44063462	38.41317397	-15.01990273	12.39801264	-0.710041276	0.850074189	0.022627273	3.25	1.25	2.625	3.875	1.125	2.875	0.625	-0.125	0.25	19.23076923	-10	9.523809524
Subj9	Regular	79	Female	18	T1	2.84097101	0.270136125	2.154263493	0.954274892	756.6656308	729.5610143	0.875	0.045454545	4.820283997	3.484475045	-12.94180481	1.357346305	-8.479336854	0.645973084	0.015151515	3.75	1.25	4.25	3.125	1.875	2.25	-0.625	0.625	-2	-16.66666667	50	-47.05882353
Subj9	Regular	79	Female	18	T2	2.747376451	1.055048861	18.14901694	0.902504048	689.1748333	689.1748333	0.625	0.007575758	10.30528884	-24.73923379	14.1521376	-42.72652279	-20.74924407	0.645973084	0.015151515	3.75	1.25	4.25	3.125	1.875	2.25	-0.625	0.625	-2	-16.66666667	50	-47.05882353
Subj9	Regular	79	Female	18	T3	2.194997926	0.778859599	5.526723831	0.8911991	779.1093	779.1093	0.625	0.03030303	3.398423465	-19.63980159	3.283625778	8.699220011	23.99058731	0.645973084	0.015151515	3.75	1.25	4.25	3.125	1.875	2.25	-0.625	0.625	-2	-16.66666667	50	-47.05882353
Subj9	Regular	79	Female	18	T4	3.579086467	0.639193853	9.852547682	0.966346948	742.6574875	742.6574875	0.875	0.007575758	-19.88428823	36.70911941	13.52522576	-23.23802654	2.74800725	0.645973084	0.015151515	3.75	1.25	4.25	3.125	1.875	2.25	-0.625	0.625	-2	-16.66666667	50	-47.05882353
Subj10	Irregular	90	Female	20	T1	0.472789121	0.23639456	1.118249791	0.657575758	571.86345	501.128825	0.5	0.318181818	10.38334465	5.635168087	6.093375177	24.85043565	33.69321702	0.924612791	0.075757576	2.25	2	3	3.125	2.125	4.25	0.875	0.125	1.25	38.88888889	6.25	41.66666667
Subj10	Irregular	90	Female	20	T2	1.117722126	0.240221699	1.308002427	0.796161131	611.0661152	611.0661152	0.625	0.212121212	-1.583605865	-33.2021236	-1.32222332	11.48967733	-6.826626109	0.924612791	0.075757576	2.25	2	3	3.125	2.125	4.25	0.875	0.125	1.25	38.88888889	6.25	41.66666667
Subj10	Irregular	90	Female	20	T3	-0.45182367	0.924437545	0.658571117	0.226401515	611.7024091	611.7024091	0.125	0.242424242	-9.784718158	24.18576564	-26.71445663	1.198403859	-23.95406349	0.924612791	0.075757576	2.25	2	3	3.125	2.125	4.25	0.875	0.125	1.25	38.88888889	6.25	41.66666667
Subj10	Irregular	90	Female	20	T4	0	0.67448975	1	0.5	562.6421686	562.6421686	0.25	0.25	-19.4440286	13.93162899	-8.839784916	5.595470207	-9.571750497	0.924612791	0.075757576	2.25	2	3	3.125	2.125	4.25	0.875	0.125	1.25	38.88888889	6.25	41.66666667
Subj11	Irregular	108	Female	19	T1	0.667395059	0.015058166	1.010100414	0.707224026	658.7387736	692.5299	0.625	0.363636364	-2.361007929	-2.731343699	-5.123829999	-6.377368927	23.33426728	-0.588776544	0.18939394	4	1	3.125	4.125	2	2.125	0.125	1	-1	3.125	100	-32
Subj11	Irregular	108	Female	19	T2	1.873321571	-0.213688595	0.670113985	0.892058849	684.3016079	684.3016079	0.875	0.234848485	6.438555933	-1.366672877	-6.774061855	-7.233612868	-5.664177722	-0.588776544	0.18939394	4	1	3.125	4.125	2	2.125	0.125	1	-1	3.125	100	-32
Subj11	Irregular	108	Female	19	T3	1.256171603	0.309446437	1.475088263	0.81677092	675.7832679	675.7832679	0.625	0.174242424	7.319547377	2.702672524	8.169650535	5.378034232	32.10737501	-0.588776544	0.18939394	4	1	3.125	4.125	2	2.125	0.125	1	-1	3.125	100	-32
Subj11	Irregular	108	Female	19	T4	1.348596126	0.355658699	1.615492629	0.828902868	745.187968	745.187968	0.625	0.151515152	-6.581194418	31.99384357	-4.206547632	15.61318639	5.318563516	-0.588776544	0.18939394	4	1	3.125	4.125	2	2.125	0.125	1	-1	3.125	100	-32
Subj12	Regular		Male	21	T1	2.428737087	1.214368543	19.09414833	0.870257923	722.67604	682.0226	0.5	0.007575758	-3.138288923	-28.66463816	20.65078971	5.069102596	-3.830924155	1.150349381	0	3.125	1.625	1.75	3.5	1.75	1.875	0.375	0.125	0.125	12	7.692307692	7.142857143
Subj12	Regular		Male	21	T2	1.754247336	1.551613418	15.20940074	0.803492945	739.1473333	739.1473333	0.25	0.007575758	1.357753235	9.261727685	-8.319101486	-15.24104101	-21.51516983	1.150349381	0	3.125	1.625	1.75	3.5	1.75	1.875	0.375	0.125	0.125	12	7.692307692	7.142857143
Subj12	Regular		Male	21	T3	1.278387706	1.789543234	9.852547682	0.764428638	775.33605	775.33605	0.125	0.007575758	5.040632522	17.29736405	4.512357352	7.939150761	30.55766594	1.150349381	0	3.125	1.625	1.75	3.5	1.75	1.875	0.375	0.125	0.125	12	7.692307692	7.142857143
Subj12	Regular		Male	21	T4	2.568667105	2.434682933	520.0317987	0.781028123	793.002	793.002	0.125	0.0001	-7.071376784	4.236461846	-6.869917197	14.42680787	-20.43385927	1.150349381	0	3.125	1.625	1.75	3.5	1.75	1.875	0.375	0.125	0.125	12	7.692307692	7.142857143
Subj13	Regular	104	Female	19	T1	1.876358562	0.938179281	5.814534472	0.855942235	744.2276874	676.91995	0.5	0.03030303	1.403127221	-17.16142933	0.02667717	-17.0663448	-0.878409276	-0.289748191	0.015151515	4.25	1.125	4.375	3.375	1.5	3.625	-0.875	0.375	-0.75	-20.58823529	33.33333333	-17.14285714
Subj13	Regular	104	Female	19	T2	2.747376451	1.055048861	18.14901694	0.902504048	701.83525	701.83525	0.625	0.007575758	21.17360041	7.279317501	-0.633505205	-20.85898444	-5.671944626	-0.289748191	0.015151515	4.25	1.125	4.375	3.375	1.5	3.625	-0.875	0.375	-0.75	-20.58823529	33.33333333	-17.14285714
Subj13	Regular	104	Female	19	T3	2.166106753	1.083053376	10.44380764	0.865501166	792.371325	792.371325	0.5	0.015151515	-13.0808372	-12.86890818	4.513368881	-5.552602806	-4.267955435	-0.289748191	0.015151515	4.25	1.125	4.375	3.375	1.5	3.625	-0.875	0.375	-0.75	-20.58823529	33.33333333	-17.14285714
Subj13	Regular	104	Female	19	T4	-0.158784957	0.595097272	0.909834563	0.427947958	776.673	776.673	0.25	0.303030303	6.475358253	-0.874508496	8.423177395	39.14268	-1.992857957	-0.289748191	0.015151515	4.25	1.125	4.375	3.375	1.5	3.625	-0.875	0.375	-0.75	-20.58823529	33.33333333	-17.14285714
Subj14	Irregular	95	Female	22	T1	1.923566427	-0.188566167	0.695781539	0.897180894	730.2160278	675.8244714	0.875	0.21969697	0.062028197	-0.535876047	6.947748059	-2.601733489	-0.146895079	-2.825406821	0.068181818	3.875	1.125	3.875	3.75	1.75	4.25	-0.125	0.625	0.375	-3.225806452	55.55555556	9.677419355
Subj14	Irregular	95	Female	22	T2	2.087881619	-0.106408571	0.800780422	0.912372414	728.1082034	728.1082033	0.875	0.174242424	18.31744751	3.266223232	11.43013345	-30.03663712	7.750873602	-2.825406821	0.068181818	3.875	1.125	3.875	3.75	1.75	4.25	-0.125	0.625	0.375	-3.225806452	55.55555556	9.677419355
Subj14	Irregular	95	Female	22	T3	4.748973248	-1.344529862	0.001686439	0.96208796	724.8525536	724.8525536	0.9999	0.151515152	13.55714882	-2.609933869	-4.045737975	6.939748248	30.60545006	-2.825406821	0.068181818	3.875	1.125	3.875	3.75	1.75	4.25	-0.125	0.625	0.375	-3.225806452	55.55555556	9.677419355
Subj14	Irregular	95	Female	22	T4	2.10868991	0.379855205	2.227760537	0.907124524	701.5517876	701.5517875	0.75	0.075757576	-22.10941308	-19.42317274	-42.89004488	-6.703338227	10.03654812	-2.825406821	0.068181818	3.875	1.125	3.875	3.75	1.75	4.25	-0.125	0.625	0.375	-3.225806452	55.55555556	9.677419355
Subj15	Irregular	134	Female	34	T1	2.533343507	0.116322373	1.342702709	0.942099567	675.6285944	646.4730571	0.875	0.083333333	2.402339398	-40.16387463	-7.715441253	6.929929344	9.319731652	0.309147856	0.022727272	4.375	1.75	3.625	3.25	1.25	2.375	-1.125	-0.5	-1.25	-25.71428571	-28.57142857	-34.48275862
Subj15	Irregular	134	Female	34	T2	2.639819423	0.169560331	1.564566291	0.946982895	715.1462813	715.1462813	0.875	0.068181818	0.679509934	0.604986331	-1.372254702	11.41101531	-4.776765246	0.309147856	0.022727272	4.375	1.75	3.625	3.25	1.25	2.375	-1.125	-0.5	-1.25	-25.71428571	-28.57142857	-34.48275862
Subj15	Irregular	134	Female	34	T3	2.224195651	0.437608075	2.646732811	0.913265722	711.4828857	711.4828857	0.75	0.060606061	2.078974859	22.93079665	9.916332212	-0.227030503	-3.502922744	0.309147856	0.022727272	4.375	1.75	3.625	3.25	1.25	2.375	-1.125	-0.5	-1.25	-25.71428571	-28.57142857	-34.48275862
Subj15	Irregular	134	Female	34	T4	2.163959793	0.407490146	2.415224617	0.910199557	667.79042	667.79042	0.75	0.068181818	-9.679252927	-2.544646982	4.587267264	11.17721545	-10.24979298	0.309147856	0.022727272	4.375	1.75	3.625	3.25	1.25	2.375	-1.125	-0.5	-1.25	-25.71428571	-28.57142857	-34.48275862
Subj16	Regular	126	Female	18	T1	6.147753572	-0.645139699	0.018946049	0.99808068	708.5859778	689.5389874	0.9999	0.007575758	-16.81882557	33.68591176	-17.00038854	3.337047471	-36.63645228	1.754247336	0.007475758	4.25	1.25	2.5	4.25	1.125	1.5	0	-0.125	-1	0	-10	-40
Subj16	Regular	126	Female	18	T2	1.847467389	1.242373058	9.926854995	0.831245144	813.1337803	813.1337802	0.375	0.015151515	6.31077872	45.39107036	-26.58882049	8.222143178	25.2851605	1.754247336	0.007475758	4.25	1.25	2.5	4.25	1.125	1.5	0	-0.125	-1	0	-10	-40
Subj16	Regular	126	Female	18	T3	4.393506236	1.522263368	802.7742956	0.937460416	864.4210665	864.4210667	0.75	0.0001	-0.87179374	-13.43808101	8.749741115	-14.47310205	3.517435161	1.754247336	0.007475758	4.25	1.25	2.5	4.25	1.125	1.5	0	-0.125	-1	0	-10	-40
Subj16	Regular	126	Female	18	T4	3.400377121	2.018827925	957.9315145	0.843667707	809.1387333	809.1387333	0.375	0.0001	13.24620048	7.381922855	-10.19448874	-20.74372747	2.395752672	1.754247336	0.007475758	4.25	1.25	2.5	4.25	1.125	1.5	0	-0.125	-1	0	-10	-40
Subj17	Irregular	118	Male	18	T1	1.348596126	0.355658699	1.615492629	0.828902868	676.3663279	646.5529398	0.625	0.151515152	13.3488796	0.590168171	-0.91492656	19.2626121	3.397301325	0.146727314	0.121212122	4.375	1.25	3.75	4.375	1.5	1.875	0	0.25	-1.875	0	20	-50
Subj17	Irregular	118	Male	18	T2	1.489470042	0.744735021	3.032115326	0.831762749	668.5043924	668.5043925	0.5	0.068181818	1.960765978	49.58926695	-2.468185027	-1.988460254	-5.500751511	0.146727314	0.121212122	4.375	1.25	3.75	4.375	1.5	1.875	0	0.25	-1.875	0	20	-50
Subj17	Irregular	118	Male	18	T3	1.201868812	1.275424156	4.631554305	0.776337595	504.6998168	504.6998167	0.25	0.03030303	-26.82850995	-0.057072543	-5.104368392	11.08781874	11.80351882	0.146727314	0.121212122	4.375	1.25	3.75	4.375	1.5	1.875	0	0.25	-1.875	0	20	-50
Subj17	Irregular	118	Male	18	T4	2.747376451	1.055048861	18.14901694	0.902504048	730.8829166	730.8829165	0.625	0.007575758	5.895864346	14.78013431	-8.746444724	-46.90021094	-3.7767525	0.146727314	0.121212122	4.375	1.25	3.75	4.375	1.5	1.875	0	0.25	-1.875	0	20	-50
Subj18	Regular	114	Male	25	T1	3.316456133	0.507878686	5.38898677	0.963940226	702.2120557	634.179043	0.875	0.015151515	-1.751874117	7.419924104	7.278682816	0.136297843	11.78937819	-0.402560352	0.015051515	3.625	2.125	3.625	2.75	2.875	3.25	-0.875	0.75	-0.375	-24.13793103	35.29411765	-10.34482759
Subj18	Regular	114	Male	25	T2	3.150772949	0.425037094	3.81597186	0.961529749	721.6461802	721.6461803	0.875	0.022727273	1.378746717	-4.023624997	1.571513188	6.345461365	-4.905273326	-0.402560352	0.015051515	3.625	2.125	3.625	2.75	2.875	3.25	-0.875	0.75	-0.375	-24.13793103	35.29411765	-10.34482759
Subj18	Regular	114	Male	25	T3	3.719016485	1.859508243	1007.816924	0.874937499	634.4113247	634.4113248	0.5	0.0001	3.791943883	9.005360945	-6.057757842	-9.716610211	-9.246955788	-0.402560352	0.015051515	3.625	2.125	3.625	2.75	2.875	3.25	-0.875	0.75	-0.375	-24.13793103	35.29411765	-10.34482759
Subj18	Regular	114	Male	25	T4	3.719016485	1.859508243	1007.816924	0.874937499	667.9476495	667.9476495	0.5	0.0001	-8.586565108	9.660189049	-3.644299403	3.22660563	9.349192081	-0.402560352	0.015051515	3.625	2.125	3.625	2.75	2.875	3.25	-0.875	0.75	-0.375	-24.13793103	35.29411765	-10.34482759
Subj19	Irregular	122	Female	22	T1	2.639819423	0.169560331	1.564566291	0.946982895	705.4156814	684.3053434	0.875	0.068181818	1.99767876	22.02517078	1.283143658	-11.74396458	-21.0896013	0.444821497	0.037878788	4.125	1	1.75	4.125	1.75	1.75	0	0.75	0	0	75	0
Subj19	Irregular	122	Female	22	T2	2.009260994	0.685991133	3.968289816	0.883603896	733.0317091	733.0317091	0.625	0.045454545	-6.461759451	3.981385017	-4.249835179	-47.56000471	10.98880912	0.444821497	0.037878788	4.125	1	1.75	4.125	1.75	1.75	0	0.75	0	0	75	0
Subj19	Irregular	122	Female	22	T3	2.194997926	0.778859599	5.526723831	0.8911991	738.9280554	738.9280552	0.625	0.03030303	-0.991114117	6.374130104	13.33648343	21.56471579	5.701502712	0.444821497	0.037878788	4.125	1	1.75	4.125	1.75	1.75	0	0.75	0	0	75	0
Subj19	Irregular	122	Female	22	T4	1.115560796	0.876419762	2.658333777	0.780437572	667.0351385	667.0351385	0.375	0.075757576	-7.232068713	11.470586	4.729665731	21.54344141	62.67197678	0.444821497	0.037878788	4.125	1	1.75	4.125	1.75	1.75	0	0.75	0	0	75	0
Subj20	Regular	116	Female	18	T1	7.438032971	-1.42E-14	1	0.999949995	800.1439248	800.1439249	0.9999	0.0001	-12.29841927	-16.86905305	-8.124863244	-7.010371098	-2.948042632	4.597436468	-0.015051515	2.75	1	1.875	3.125	1.375	1.125	0.375	0.375	-0.75	13.63636364	37.5	-40
Subj20	Regular	116	Female	18	T2	2.674913319	0.662966909	5.890724625	0.928470754	840.8877222	840.8877223	0.75	0.022727273	-2.46010874	-15.52261126	-1.167207256	12.38987594	5.861471688	4.597436468	-0.015051515	2.75	1	1.875	3.125	1.375	1.125	0.375	0.375	-0.75	13.63636364	37.5	-40
Subj20	Regular	116	Female	18	T3	2.840596503	0.745808501	8.318991395	0.931487956	768.288488	768.288488	0.75	0.015151515	7.299599506	2.779880082	-1.716804542	-22.76213025	-23.79242574	4.597436468	-0.015051515	2.75	1	1.875	3.125	1.375	1.125	0.375	0.375	-0.75	13.63636364	37.5	-40
Subj20	Regular	116	Female	18	T4	7.438032971	-1.42E-14	1	0.999949995	754.6959745	754.6959746	0.9999	0.0001	16.62365383	-58.24028126	0.494263675	14.51516322	1.491518755	4.597436468	-0.015051515	2.75	1	1.875	3.125	1.375	1.125	0.375	0.375	-0.75	13.63636364	37.5	-40
Subj21	Irregular	119.5	Male	20	T1	1.360777775	-0.469960493	0.527549914	0.827380952	524.5946741	549.3970709	0.875	0.416666667	10.43219206	4.21357566	-7.945771205	-0.116574923	-0.768966507	-2.647048066	0.030303031	2.75	1	2.625	3	1.625	2.5	0.25	0.625	-0.125	9.090909091	62.5	-4.761904762
Subj21	Irregular	119.5	Male	20	T2	3.988082623	-1.724975174	0.001028819	0.901464052	467.1604617	467.1604617	0.9999	0.393939394	-23.35681235	10.31300281	-15.46326461	26.52540553	10.02928656	-2.647048066	0.030303031	2.75	1	2.625	3	1.625	2.5	0.25	0.625	-0.125	9.090909091	62.5	-4.761904762
Subj21	Irregular	119.5	Male	20	T3	4.007825841	-1.715103565	0.001034501	0.90335869	541.3769728	541.3769729	0.9999	0.386363636	-0.462005873	23.28459722	-0.611368439	-15.52493979	14.66461174	-2.647048066	0.030303031	2.75	1	2.625	3	1.625	2.5	0.25	0.625	-0.125	9.090909091	62.5	-4.761904762
Subj21	Irregular	119.5	Male	20	T4	3.988082623	-1.724975174	0.001028819	0.901464052	522.3304783	522.3304783	0.9999	0.393939394	5.055518177	-14.90409062	-1.927760891	-32.35508368	-10.40434728	-2.647048066	0.030303031	2.75	1	2.625	3	1.625	2.5	0.25	0.625	-0.125	9.090909091	62.5	-4.761904762
Subj22	Regular	117	Female	18	T1	2.674913319	0.662966909	5.890724625	0.928470754	640.9207775	600.047	0.75	0.022727273	-8.917301786	10.87642766	2.300723423	-11.39281364	-0.186590039	-0.725463802	0.022627273	2.625	1	1.625	2.25	1.25	1.125	-0.375	0.25	-0.5	-14.28571429	25	-30.76923077
Subj22	Regular	117	Female	18	T2	7.438032971	-1.42E-14	1	0.999949995	662.3096755	662.3096755	0.9999	0.0001	-6.12332768	43.99616423	-8.49284303	-38.52372811	-15.89503033	-0.725463802	0.022627273	2.625	1	1.625	2.25	1.25	1.125	-0.375	0.25	-0.5	-14.28571429	25	-30.76923077
Subj22	Regular	117	Female	18	T3	3.400377121	2.018827925	957.9315145	0.843667707	702.0097331	702.009733	0.375	0.0001	9.066420985	-10.7569561	-3.71468193	15.26778075	-58.09226302	-0.725463802	0.022627273	2.625	1	1.625	2.25	1.25	1.125	-0.375	0.25	-0.5	-14.28571429	25	-30.76923077
Subj22	Regular	117	Female	18	T4	3.044526735	2.196753118	802.7742956	0.812381248	755.8278004	755.8278005	0.25	0.0001	10.86130463	9.369450976	-1.956978197	-29.53495558	18.59933481	-0.725463802	0.022627273	2.625	1	1.625	2.25	1.25	1.125	-0.375	0.25	-0.5	-14.28571429	25	-30.76923077
Subj23	Irregular	123	Male	19	T1	1.256431288	-0.046274106	0.943517624	0.819723551	715.522372	695.3507998	0.75	0.28030303	-19.51637567	-13.88243473	8.512533765	27.06249283	-14.19045169	-0.191275509	0.06060606	3.75	1.75	2.625	4.125	1.875	3.375	0.375	0.125	0.75	10	7.142857143	28.57142857
Subj23	Irregular	123	Male	19	T2	1.873321571	-0.213688595	0.670113985	0.892058849	666.0149161	666.0149161	0.875	0.234848485	-11.76546086	-10.07580053	4.466917773	-26.63363476	-9.418900199	-0.191275509	0.06060606	3.75	1.75	2.625	4.125	1.875	3.375	0.375	0.125	0.75	10	7.142857143	28.57142857
Subj23	Irregular	123	Male	19	T3	1.447706797	0.049363648	1.074079579	0.846670589	676.5601972	676.5601972	0.75	0.21969697	6.767931044	21.59023419	13.30301204	19.53476744	-3.088636112	-0.191275509	0.06060606	3.75	1.75	2.625	4.125	1.875	3.375	0.375	0.125	0.75	10	7.142857143	28.57142857
Subj23	Irregular	123	Male	19	T4	1.898207975	-0.201245393	0.682491225	0.894623759	684.2774677	684.2774677	0.875	0.227272727	-12.87016492	6.068926497	6.957444782	-12.79096301	11.40850474	-0.191275509	0.06060606	3.75	1.75	2.625	4.125	1.875	3.375	0.375	0.125	0.75	10	7.142857143	28.57142857
Subj24	Regular	87	Male	19	T1	4.346559987	-1.545736492	0.001208185	0.933671471			0.9999	0.265151515	-8.212657766	-24.23857836	-12.76426555	-3.115387806	-10.21720556	1.646504706	0.204545454	4.125	1.875	3.375	2.875	2.625	2.875	-1.25	0.75	-0.5	-30.3030303	40	-14.81481481
Subj24	Regular	87	Male	19	T2	4.544510976	-1.446760997	0.001395055	0.948827094			0.9999	0.204545455	6.713383972	17.36070335	-9.526135836	-22.54570796	-12.0953208	1.646504706	0.204545454	4.125	1.875	3.375	2.875	2.625	2.875	-1.25	0.75	-0.5	-30.3030303	40	-14.81481481
Subj24	Regular	87	Male	19	T3	2.700055281	0.19967826	1.714535744	0.949417854			0.875	0.060606061	-5.84512705	-43.43976326	-25.00924373	28.05679699	-14.81800111	1.646504706	0.204545454	4.125	1.875	3.375	2.875	2.625	2.875	-1.25	0.75	-0.5	-30.3030303	40	-14.81481481
Subj24	Regular	87	Male	19	T4	1.612021989	0.131521244	1.236166598	0.866231119			0.75	0.174242424	24.07343589	-1.484944964	6.269848299	0.55136799	-11.08260105	1.646504706	0.204545454	4.125	1.875	3.375	2.875	2.625	2.875	-1.25	0.75	-0.5	-30.3030303	40	-14.81481481
Subj25	Irregular	130	Male	20	T1	2.224195651	0.437608075	2.646732811	0.913265722	686.7673998	590.2203832	0.75	0.060606061	-16.97349621	5.162678712	-1.672992296	8.432565216	-14.21157459	0.533574021	0.015151516	3.5	1.375	1.75	4.125	1.625	1.75	0.625	0.25	0	17.85714286	18.18181818	0
Subj25	Irregular	130	Male	20	T2	1.566393219	0.464557246	2.070270592	0.852702876	659.7448316	659.7448317	0.625	0.106060606	3.843178716	0.642857176	-7.231322784	14.47428596	-9.422242327	0.533574021	0.015151516	3.5	1.375	1.75	4.125	1.625	1.75	0.625	0.25	0	17.85714286	18.18181818	0
Subj25	Irregular	130	Male	20	T3	1.69062163	0.845310815	4.174943174	0.846320346	722.2770799	722.2770799	0.5	0.045454545	-15.48416406	6.818552071	-5.292388604	-35.59518174	5.770009575	0.533574021	0.015151516	3.5	1.375	1.75	4.125	1.625	1.75	0.625	0.25	0	17.85714286	18.18181818	0
Subj25	Irregular	130	Male	20	T4	1.681784205	1.159531467	7.029261888	0.824964764	784.5557332	784.5557332	0.375	0.022727273	6.28076167	2.386942644	-1.722018395	4.160451755	-6.379575679	0.533574021	0.015151516	3.5	1.375	1.75	4.125	1.625	1.75	0.625	0.25	0	17.85714286	18.18181818	0
Subj26	Regular	107.5	Male	18	T1	6.147753572	-0.645139699	0.018946049	0.99808068	740.9469889	744.9456124	0.9999	0.007575758	-4.056550871	-15.31525002	-6.879359476	-26.41347161	29.0780653	2.747376451	0.007475758	3	1.125	2.875	2.75	2	2.625	-0.25	0.875	-0.25	-8.333333333	77.77777778	-8.695652174
Subj26	Regular	107.5	Male	18	T2	3.579086467	0.639193853	9.852547682	0.966346948	757.9120002	757.9120001	0.875	0.007575758	-19.85234255	2.62559966	-24.28884191	-14.95350416	-6.179942466	2.747376451	0.007475758	3	1.125	2.875	2.75	2	2.625	-0.25	0.875	-0.25	-8.333333333	77.77777778	-8.695652174
Subj26	Regular	107.5	Male	18	T3	3.400377121	2.018827925	957.9315145	0.843667707	692.4608673	692.4608673	0.375	0.0001	1.336154941	12.13925353	4.254279849	-20.34534439	0.392262335	2.747376451	0.007475758	3	1.125	2.875	2.75	2	2.625	-0.25	0.875	-0.25	-8.333333333	77.77777778	-8.695652174
Subj26	Regular	107.5	Male	18	T4	3.044526735	2.196753118	802.7742956	0.812381248	693.4596999	693.4597	0.25	0.0001	-13.73197879	17.31606228	-25.24991419	24.20052499	1.629815961	2.747376451	0.007475758	3	1.125	2.875	2.75	2	2.625	-0.25	0.875	-0.25	-8.333333333	77.77777778	-8.695652174
Subj27	Regular	129	Female	21	T1	5.595375047	-0.921328962	0.005769435	0.992397704	533.3206917	491.2730119	0.9999	0.03030303	-1.79239192	3.881775723	-10.69786039	4.312008024	15.26402321	-0.289748191	0.015151515	3.625	1	1.375	4.875	1	1	1.25	0	-0.375	34.48275862	0	-27.27272727
Subj27	Regular	129	Female	21	T2	6.147753572	-0.645139699	0.018946049	0.99808068	572.0668777	572.0668776	0.9999	0.007575758	1.317667763	-6.230982599	2.063325265	2.19304387	2.567567267	-0.289748191	0.015151515	3.625	1	1.375	4.875	1	1	1.25	0	-0.375	34.48275862	0	-27.27272727
Subj27	Regular	129	Female	21	T3	5.885123238	-0.776454866	0.010362802	0.996186358	620.4588402	620.4588403	0.9999	0.015151515	10.70221935	-3.076032414	9.049158674	9.177752727	-7.694759686	-0.289748191	0.015151515	3.625	1	1.375	4.875	1	1	1.25	0	-0.375	34.48275862	0	-27.27272727
Subj27	Regular	129	Female	21	T4	7.438032971	-1.42E-14	1	0.999949995	522.9691623	522.9691623	0.9999	0.0001	-4.642907475	8.929276199	1.945231556	45.37388417	10.00567454	-0.289748191	0.015151515	3.625	1	1.375	4.875	1	1	1.25	0	-0.375	34.48275862	0	-27.27272727
Subj28	Irregular	116	Female	18	T1	5.153216645	-1.142408163	0.002775077	0.981031663	699.7655169	731.7609505	0.9999	0.075757576	-4.761774879	12.45789121	-1.083380853	-14.17035239	-33.24499723	3.827282826	0.053030303	3.375	1	2.875	1.875	1.25	2.25	-1.5	0.25	-0.625	-44.44444444	25	-21.73913043
Subj28	Irregular	116	Female	18	T2	1.45721105	1.047244889	4.600002394	0.8123459	703.380387	703.3803871	0.375	0.037878788	11.75934613	-1.187353382	13.46069597	-35.22423178	26.80312239	3.827282826	0.053030303	3.375	1	2.875	1.875	1.25	2.25	-1.5	0.25	-0.625	-44.44444444	25	-21.73913043
Subj28	Irregular	116	Female	18	T3	1.325933819	1.33745666	5.890724625	0.785412262	802.4751201	802.47512	0.25	0.022727273	2.439548894	11.27264532	4.058393449	-26.65063328	14.58197753	3.827282826	0.053030303	3.375	1	2.875	1.875	1.25	2.25	-1.5	0.25	-0.625	-44.44444444	25	-21.73913043
Subj28	Irregular	116	Female	18	T4	2.319062933	0.840892103	7.029261888	0.894978858	725.23395	725.2339499	0.625	0.022727273	14.36528562	-23.22526227	-5.406014596	4.856564704	-58.31956934	3.827282826	0.053030303	3.375	1	2.875	1.875	1.25	2.25	-1.5	0.25	-0.625	-44.44444444	25	-21.73913043
Subj29	Regular	144	Female	19	T1	4.417542196	-1.510245388	0.001266405	0.939354878	628.99154	687.9110875	0.9999	0.242424242	9.071022053	-0.246198753	5.22467313	-20.29543087	-12.04686031	0.698525711	0.242324242	4.375	1	1.75	3.428571429	1.375	1.5	-0.946428571	0.375	-0.25	-21.63265305	37.5	-14.28571429
Subj29	Regular	144	Female	19	T2	4.46687508	-1.485578945	0.001312403	0.943143783	629.6606078	629.6606077	0.9999	0.227272727	-8.388612377	-21.07993854	15.36453222	18.34476627	2.265042952	0.698525711	0.242324242	4.375	1	1.75	3.428571429	1.375	1.5	-0.946428571	0.375	-0.25	-21.63265305	37.5	-14.28571429
Subj29	Regular	144	Female	19	T3	3.719016485	1.859508243	1007.816924	0.874937499	703.1424255	703.1424253	0.5	0.0001	12.46398072	22.12623938	-4.048420261	-13.46132807	26.19890374	0.698525711	0.242324242	4.375	1	1.75	3.428571429	1.375	1.5	-0.946428571	0.375	-0.25	-21.63265305	37.5	-14.28571429
Subj29	Regular	144	Female	19	T4	3.026707942	0.363004591	3.000289782	0.959115429	658.7390639	658.7390639	0.875	0.03030303	-29.28782584	-9.467265079	-16.40319095	4.342588768	-29.48432847	0.698525711	0.242324242	4.375	1	1.75	3.428571429	1.375	1.5	-0.946428571	0.375	-0.25	-21.63265305	37.5	-14.28571429
